# Supplementary material for: Designing, optimization, and validation of whole blood direct T-ARMS PCR for precise and rapid genotyping of complex vertebral malformation in cattle
Source: BMC Biotechnol. 2021 May 22;21:36. doi: 10.1186/s12896-021-00696-5 (PMC8141239; doi:10.1186/s12896-021-00696-5)
Supplement: Supplementary file 1 — Additional file 1. [file 12896_2021_696_MOESM1_ESM.txt]

LOCUS       Seq1                     378 bp    DNA     linear   MAM 16-MAR-2021
DEFINITION  Bos taurus solute carrier family 35 member 3 (slc35a3) gene,
            partial cds.
ACCESSION   Seq1
VERSION
KEYWORDS    .
SOURCE      Bos indicus x Bos taurus (hybrid cattle)
  ORGANISM  Bos indicus x Bos taurus
            Eukaryota; Metazoa; Chordata; Craniata; Vertebrata; Euteleostomi;
            Mammalia; Eutheria; Laurasiatheria; Artiodactyla; Ruminantia;
            Pecora; Bovidae; Bovinae; Bos.
REFERENCE   1  (bases 1 to 378)
  AUTHORS   Alyethodi,R.R., Singh,U., Kumar,S., Alex,R., Senger,G.S.,
            Raja,T.V., Deb,R. and Prakash,B.
  TITLE     Direct Submission
  JOURNAL   Submitted (16-MAR-2021) Animal Science, ICAR-Central Island
            Agricultural Research Institute (ICAR-CIARI), Bathu Basthi, Port
            Blair, Andaman And Nicobar 744105, India
COMMENT     Bankit Comment: ALT EMAIL:rfq_rahman@yahoo.co.in
            Bankit Comment: TOTAL # OF SEQS:1
            
            ##Assembly-Data-START##
            Sequencing Technology :: Sanger dideoxy sequencing
            ##Assembly-Data-END##
FEATURES             Location/Qualifiers
     source          1..378
                     /organism="Bos indicus x Bos taurus"
                     /mol_type="genomic DNA"
                     /db_xref="taxon:30522"
                     /country="India"
                     /breed="Hybrid (Bos taurus x Bos indicus)"
                     /genotype="Heterozygous (K denotes Guanine / Thymine)"
     gene            <104..>275
                     /gene="SLC35A3"
                     /note="solute carrier family 35 member 3"
     CDS             <104..>275
                     /gene="SLC35A3"
                     /codon_start=1
                     /product="solute carrier family 35 member A3"
                     /translation="WPSDSQELNSKELSAGSQFVGLMAXLTACFSSGFAGVYFEKILK
                     ETKQSVWIRNIQL"
BASE COUNT      115 a     53 c     64 g    145 t      1 others
ORIGIN      
        1 tggaaatggt tgcattttta ccttaaggtc taagagtggg ctctaaacat gtattttgta
       61 aaatattata ggaattaaac ttgtgttgtt tctttttgtt cagtggccct cagattctca
      121 agagcttaat tctaaggaac tttcagctgg ctcacaattt gtaggtctca tggcakttct
      181 cacagcatgt ttttccagtg gctttgctgg ggtttacttt gagaaaatct taaaagaaac
      241 caaacaatca gtgtggataa gaaacattca acttggtaag ttttaaatgt tttctaacat
      301 tacttttaaa gtgattatat tgttatattt aaagatttct atgtatcttt aattaaataa
      361 accttataaa aactgctt
//
